# Supplementary material for: 7,8-Dihydroxyflavone is a direct inhibitor of human and murine pyridoxal phosphatase
Source: eLife. 2024 Jun 10;13:RP93094. doi: 10.7554/eLife.93094 (PMC11164532; doi:10.7554/eLife.93094)
Supplement: Figure 1—source data 3. — Each value represents the result of the PLP determination in an individual hippocampus. Analysis for statistically significant differences between PLP levels in PDXP-WT and PDXP-KO hippocampi (all ages combined; two-tailed, unpaired t-test) p<0.0001. Bold table entries indicate those hippocampal extracts that were further separated for an analysis of protein-depleted and protein-bound PLP (see Figure 1c). Source data are available for this table. [file elife-93094-fig1-data3.zip]

Archive with 1 entries (1 files):
- Brenner_Figure_1figure_supplement_1.docx
