# Supplementary material for: 7,8-Dihydroxyflavone is a direct inhibitor of human and murine pyridoxal phosphatase
Source: eLife. 2024 Jun 10;13:RP93094. doi: 10.7554/eLife.93094 (PMC11164532; doi:10.7554/eLife.93094)
Supplement: Figure 2—source data 5. — Determination of half-maximal inhibitory constants (IC50) of 11 PDXP inhibitory compounds (see InChI Key for chemical substance identification) using purified murine PDXP and pyridoxal 5’-phosphate (PLP) as a substrate. Data marked with an asterisk (*) are results of n=3 biologically independent experiments. Because of the limited quantity of most compounds available for these assays, all other data are results of n=1 determinations. 7,8-DHF, 7,8-dihydroxyflavone. [file elife-93094-fig2-data5.zip]

Archive with 1 entries (1 files):
- Brenner_Figure_2figure_supplement_2.docx
